# Supplementary material for: Repeated evidence that the accelerated evolution of sperm is associated with their fertilization function
Source: Proc Biol Sci. 2020 Aug 5;287(1932):20201286. doi: 10.1098/rspb.2020.1286 (PMC7575512; doi:10.1098/rspb.2020.1286)
Supplement: ESM Supplementary Methods, Tables S2-S4, and Figure S1-S2 [file rspb20201286supp2.xlsx]

## Sheet: Lepidoptera data
Species	Group	COI Accession Number	Forewing length (mm)	Eupyrene length (um)	Apyrene length (um)	Mean spermathecal duct length (um)	Reference*		Legend
Acronicta psi	Moths	GU707402	18	377	153		Morrow and Gage 2000		Species = latin name of species in the dataset
Acronicta rumicis	Moths	JF415749	16	247	106		Morrow and Gage 2000		Group = indicates if the species is a buttefly or moth
Adeloneivaia jason	Moths	GU14607	30	712	436		Morrow and Gage 2000		COI Accession Number = assession numbers used to construct the COI-derived phylogeny
Adhemarius ypsilon	Moths	GU165247	61.4	1605	579	2021	Morrow and Gage 2000		Forewing length (mm) = length of the male forewing
Agrotis exclamationis	Moths	JF415460	17.2	670	333	2552	Morrow and Gage 2000		Eupyrene length (um) = length of the euyrene sperm
Amauta cacica	Moths	JQ541828	71.67	1668	468		Morrow and Gage 2000		Apyrene length (um) = length of the apyrene sperm
Anaplectoides prasina	Moths	FJ412143	20	859	346		Morrow and Gage 2000		Mean spermathecal duct length (um) = length of the female spermathecal duct
Apamea monoglypha	Moths	GU686957	21.86	520	200		Morrow and Gage 2000		*Reference
Arsenura batesii	Moths	GU146090	86.25	392	301		Morrow and Gage 2000		Gage, M. J. G. 1994. Associations between body size, mating pattern, testis size and sperm lengths across butterflies. Proc. R. Soc. Lond. B. 258;247– 254.
Ascalapha odorata	Moths	JQ560550	80	963	405	3840	Morrow and Gage 2000		Morrow, E. H., and M. J. G. Gage. 2000. The evolution of sperm length in moths. Proc. R. Soc. Lond. B. 267:307–313.
Automeris belti	Moths	DQ291219	46	607	361		Morrow and Gage 2000
Automeris fieldi	Moths	JQ552359	38	484	333		Morrow and Gage 2000
Automeris postalbida	Moths	JQ529318	62.75	748	418		Morrow and Gage 2000
Automeris zugana	Moths	JQ529311	33.8	626	381		Morrow and Gage 2000
Automeris zurobara	Moths	JQ555109	36	638	394		Morrow and Gage 2000
Cabera pusaria	Moths	HQ601083	14.67	1550	410	2146	Morrow and Gage 2000
Caio championi	Moths	DQ266560	87	313	395	1654	Morrow and Gage 2000
Catarhoe cuculata	Moths	HQ601097	12	492	293		Morrow and Gage 2000
Cerapteryx graminis	Moths	KJ382198	14.33	1166	299	1927	Morrow and Gage 2000
Citheronia lobesis	Moths	DQ266631	42	506	313		Morrow and Gage 2000
Copaxa troetschi	Moths	JQ574053	52	881	573		Morrow and Gage 2000
Crinodes besckei	Moths	GU828527	32	1372	700		Morrow and Gage 2000
Cucullia umbratica	Moths	JF415530	22.75	247	267		Morrow and Gage 2000
Deilephila elpenor	Moths	HQ957224	33	972	511		Morrow and Gage 2000
Deilephila porcellus	Moths	JN677886	22	968	444		Morrow and Gage 2000
Diphthera festiva	Moths	GU158822	20.57	1877	230	2401	Morrow and Gage 2000
Drepana falcataria	Moths	JF860216	17	802	305		Morrow and Gage 2000
Dysdaemonia boreas	Moths	JQ570043	70.5	415	381		Morrow and Gage 2000
Eacles imperialis	Moths	JN827549	56.6	344	346	1280	Morrow and Gage 2000
Ennomos alniaria	Moths	HQ647957	18	379	253		Morrow and Gage 2000
Enyo lugubris	Moths	JQ579423	29	1178	661		Morrow and Gage 2000
Enyo ocypete	Moths	JQ569260	27	1228	657	2474	Morrow and Gage 2000
Erinnyis ello	Moths	HQ581497	43	2195	573	4469	Morrow and Gage 2000
Erinnyis oenotrus	Moths	JQ578820	32	2389	776		Morrow and Gage 2000
Eumorpha triangulum	Moths	JN677940	62	3487	777	4795	Morrow and Gage 2000
Euproctis similis	Moths	JF854383	15.5	1234	516		Morrow and Gage 2000
Euthrix potatoria/Philudora potatoria	Moths	JF415376	23.11	622	467	1875	Morrow and Gage 2000
Geometra papilionaria	Moths	GU828659	24.22	1384	480		Morrow and Gage 2000
Hyalurga fenestra	Moths	JQ572941	27	5665	757		Morrow and Gage 2000
Hylaea fasciaria	Moths	JN272794	17	562	380		Morrow and Gage 2000
Hylesia aeneides	Moths	JF860068	28.38	4839	201	7464	Morrow and Gage 2000
Hypocrita drucei	Moths	GU147482	34	2464	719	8021	Morrow and Gage 2000
Hypomecis roboraria/Boarmia roboraria	Moths	JF415165	20	550	302		Morrow and Gage 2000
Iridopsis validaria	Moths	GU154360	19.5	672	426	1234	Morrow and Gage 2000
Laothoe populi	Moths	HQ955339	39	841	464	1961	Morrow and Gage 2000
Letis buteo	Moths	JN304541	50.25	738	229	2776	Morrow and Gage 2000
Lonomia achelous	Moths	JX216226	35.75	550	603		Morrow and Gage 2000
Lonomia electra	Moths	JX216234		500	525	1050	Morrow and Gage 2000
Lonomia rufescens	Moths	HM893866	40	604	552		Morrow and Gage 2000
Lycophotia porphyrea	Moths	JF860221	12	941	783		Morrow and Gage 2000
Madoryx oiclus	Moths	JQ559149	39	2062	626		Morrow and Gage 2000
Madoryx plutonius	Moths	JQ566868	45	2358	643		Morrow and Gage 2000
Manduca occulta	Moths	JN678225	55	1340	284		Morrow and Gage 2000
Mesapamea secalis	Moths	HQ566461	15	1114	275		Morrow and Gage 2000
Noctua janthina	Moths	GU686913	16.82	472	434	1672	Morrow and Gage 2000
Notodonta dromedarius	Moths	HQ957236	18.33	568	586		Morrow and Gage 2000
Opisthograptis luteolata	Moths	HQ601457	16.75	481	356		Morrow and Gage 2000
Othorene purpurascens	Moths	DQ266669		569	400	830	Morrow and Gage 2000
Oxytenis naemia	Moths	GU146788	38	693	378		Morrow and Gage 2000
Pachylia ficus	Moths	GU165493	52	3567	752		Morrow and Gage 2000
Pachylioides resumens	Moths	DQ276471	46.5	2197	883	4141	Morrow and Gage 2000
Palpita flegia	Moths	JQ533023	24.33	1521	632	3083	Morrow and Gage 2000
Pandemis corylana	Moths	JF859775	10	1112	541		Morrow and Gage 2000
Peribatodes rhomboidaria	Moths	GU654878	19.5	563	285		Morrow and Gage 2000
Perigonia lusca	Moths	GU152548	24	1637	479		Morrow and Gage 2000
Pheosia gnoma	Moths	HQ955439	19.77	583	507	1469	Morrow and Gage 2000
Pheosia tremula	Moths	GU654849	23.25	515	534	1411	Morrow and Gage 2000
Phragmatobia fuliginosa	Moths	HQ957229	15	1865	643		Morrow and Gage 2000
Phrygionis platinata	Moths	GU671825		422	273		Morrow and Gage 2000
Pleuroptya ruralis	Moths	KM573447	16.25	1252	488		Morrow and Gage 2000
Pseudodirphia menander	Moths	JQ564674	34	509	397		Morrow and Gage 2000
Rhescyntis hippodamia	Moths	GU146874	95.57	512	491	960	Morrow and Gage 2000
Rosema myops	Moths	JN275779	19	628	643		Morrow and Gage 2000
Rothschildia lebeau	Moths	DQ266707	76.83	599	351		Morrow and Gage 2000
Scotopteryx chenopodiata	Moths	GU687286	16	1059	447	1034	Morrow and Gage 2000
Selenia dentaria	Moths	HQ601544	16	824	399		Morrow and Gage 2000
Siga pyronia	Moths	JQ544703	33.25	403	303		Morrow and Gage 2000
Smerinthus ocellata	Moths	JN678505	38	747	391	1677	Morrow and Gage 2000
Sphacelodes vulneraria	Moths	GU154828	21	544	315	1045	Morrow and Gage 2000
Thysania agrippina	Moths	JN263699	133	1445	334		Morrow and Gage 2000
Thysania zenobia	Moths	GU159449	64	1215	284	4677	Morrow and Gage 2000
Xylophanes belti	Moths	JN677623	44.5	2827	704		Morrow and Gage 2000
Xylophanes ceratomioides	Moths	DQ276592	45.6	1684	673		Morrow and Gage 2000
Xylophanes chiron	Moths	GU165622	37	2296	650		Morrow and Gage 2000
Xylophanes libya	Moths	FJ026875	32	1956	528		Morrow and Gage 2000
Xylophanes loelia	Moths	JQ578817	34	2330	664		Morrow and Gage 2000
Xylophanes neoptolemus	Moths	FJ026886	34	2399	607		Morrow and Gage 2000
Xylophanes thyelia	Moths	GU152834	27	2171	757		Morrow and Gage 2000
Adelpha cytherea	Butterflies	GU333676	22	536	299		Gage 1994
Agraulis vanillae	Butterflies	GQ864730	38.3	1151	513		Gage 1994
Anartia amathea	Butterflies	AY788606	24	1141	407		Gage 1994
Anartia jatrophe	Butterflies	AY788608	26	587	268		Gage 1994
Anthocharis cardamines	Butterflies	KM046799	20.5	1005	337		Gage 1994
Aphantopus hyperantus	Butterflies	JN204966	22	374	267		Gage 1994
Aporia crategi	Butterflies	EU141361	30	390	305		Gage 1994
Ascia monuste	Butterflies	KM046802	27	672	474		Gage 1994
Battus polydamus	Butterflies	AY804352	48	1061	597		Gage 1994
Biblis hyperia	Butterflies	DQ018955	30	1326	550		Gage 1994
Caligo eurilochus	Butterflies	JX215912	76	1411	756		Gage 1994
Coenonympha dorus	Butterflies	EU920746	17.1	390	355		Gage 1994
Coenonympha pamphilus	Butterflies	DQ338777	15	345	227		Gage 1994
Colias croceaus	Butterflies	EF457737	25	627	449		Gage 1994
Colobura dirce	Butterflies	AY090228	30.5	1195	422		Gage 1994
Danaus plexippus	Butterflies	DQ018954	49	1446	596		Gage 1994
Dryas julia	Butterflies	DQ922842	42	1545	464		Gage 1994
Eurema albula	Butterflies	JQ529783	17.1	1504	422		Gage 1994
Eurema lisa	Butterflies	KF491737	15.6	1097	450		Gage 1994
Gonepteryx rhamni	Butterflies	FJ663594	28.3	626	354		Gage 1994
Heliconius charitonia	Butterflies	JQ542158	41	547	252		Gage 1994
Hipparchia semele	Butterflies	DQ338868	25.7	645	562		Gage 1994
Hypanartia lethe	Butterflies	AF187774	26	752	381		Gage 1994
Inachis io	Butterflies	AY248785	29.2	428	344		Gage 1994
Lasiommata megera	Butterflies	DQ176351	21.4	925	373		Gage 1994
Lasiommata petropolitana	Butterflies	DQ176352	21.1	448	305		Gage 1994
Leptidea sinapis	Butterflies	DQ387045	18	1120	481		Gage 1994
Lycaena phlaeas	Butterflies	FJ490488	12.6	410	221		Gage 1994
Maniola jurtina	Butterflies	AY090214	23.3	409	343		Gage 1994
Mechanitis lysimnia	Butterflies	GU334061	34	1030	474		Gage 1994
Melanargia galathea	Butterflies	DQ338843	24.4	517	233		Gage 1994
Melete lycinmia	Butterflies	DQ082800	26	721	309		Gage 1994
Morpho peleides	Butterflies	AY090210	64	1164	653		Gage 1994
Papilio glaucus	Butterflies	EU141368	51.3	1039	494		Gage 1994
Papilio machaon	Butterflies	EF473834	35.7	789	494		Gage 1994
Papilio polyxenes	Butterflies	AF044010	39	980	488		Gage 1994
Papilio troilus	Butterflies	AF044017	42.7	995	486		Gage 1994
Parides anchises	Butterflies	AY804361	40	953	361		Gage 1994
Phoebis sennae	Butterflies	KM046828	28	503	428		Gage 1994
Pieris brassicae	Butterflies	KJ682768	30.9	1234	430		Gage 1994
Pieris napi	Butterflies	AF170861	22.4	1104	345		Gage 1994
Pieris rapae	Butterflies	JN204969	25.1	762	371		Gage 1994
Polyommatus icarus	Butterflies	AY496815	14.1	411	271		Gage 1994
Pontia daplidice	Butterflies	KC462835	22.2	792	338		Gage 1994
Pyronia bathseba	Butterflies	DQ338841	18.6	399	244		Gage 1994
Pyronia tithonus	Butterflies	HQ005155	18.2	378	251		Gage 1994
Vanessa atalanta	Butterflies	AY090221	29	823	404		Gage 1994

## Sheet: Drosophila data
Species	COII Accession Number	Parasperm head length (um)	Parasperm tail length (um)	Parasperm total length (um)	Eusperm head length (um)	Eusperm tail length (um)	Eusperm total length (um)	Seminal receptacle length (um)	Spermathecal duct length (um)	Female wing length (um)	Male wing length (um)	Female thorax length (um)	Male thorax length (um)	References*		Legend
Drosophila affinis	M95140	20	110	130	91	414	506	1368	304	2596.8	2265.6	1058.4	927.2	Joly and Bressac 1994; Snook 1997; Moreteau et al. 2003; Holman et al. 2008		Species = latin name of species in the dataset
Drosophila algonquin	M95144	18	132	150	251	643	894							Snook 1997		COII Accession Number = assession numbers used to construct the COII-derived phylogeny
Drosophila ambigua	M95145	17	77	102	60	253	313	548	228	3224	2808	1271.2	1112.8	Snook 1997; Moreteau et al. 2003; Holman et al. 2008		Parasperm head length (um) = length of the parasperm head
Drosophila athabasca	M95141	16	102	118	449	1088	1527	3564	256	3025.6	2664	1158.4	990.4	Snook 1997; Moreteau et al. 2003; Holman et al. 2008		Parasperm tail length (um) = length of the parasperm flagellum
Drosophila azteca	M95146	15	159	174	351	1097	1433	3654	272	2934.4	2510.4	1139.2	1009.6	Joly and Bressac 1994; Snook 1997; Moreteau et al. 2003; Holman et al. 2008		Parasperm total length (um) = total length of the parasperm
Drosophila bifasciata	M95147			83			228	509		3281.6	2910.4	1283.2	1150.4	Joly and Lachaise 1994; Joly and Bressac 1994; Moreteau et al. 2003		Eusperm head length (um) = length of the eusperm head
Drosophila guanche	AF081354			131			273	483	244	2862.4	2771.2	1177.6	1145.6	Joly and Lachaise 1994; Joly and Bressac 1994; Moreteau et al. 2003; Holman et al. 2008		Eusperm tail length (um) = length of the eusperm flagellum
Drosophila helvetica	EF216252			100			223			2768	2337.6	1133.6	954.4	Joly and Lachaise 1994; Moreteau et al. 2003		Eusperm total length (um) = total length of the eusperm
Drosophila imaii	EF216255	19	50	69	65	143	208	573	243	2737.6	2388.8	1143.2	1013.6	Moreteau et al. 2003; Holman et al. 2008		Seminal receptacle length (um) = length of the female seminal receptacle
Drosophila madeirensis	AF081355			137			218			3179.2	2833.6	1306.4	1137.6	Joly and Lachaise 1994; Moreteau et al. 2003		Spermathecal duct length (um) = length of the female spermathecal duct
Drosophila microlabis	EF216258			68			196	381		2715.2	2422.4	1088.8	986.4	Joly and Lachaise 1994; Joly and Bressac 1994; Moreteau et al. 2003		Female wing length (um) = female wing length
Drosophila miranda	M95148	13	74	87	61	248	309	564	236	3433.6	3086.4	1300	1152.8	Snook 1997; Moreteau et al. 2003; Holman et al. 2008		Male wing length (um) = male wing lenth
Drosophila narragansett	M95149			200			800			2638.4	2267.2	1050.4	878.4	Sanger and Miller 1973; Moreteau et al. 2003		Female thorax length (um) = lenght of the female thorax
Drosophila obscura	AF081356	23	73	96	51	180	230	498	264	3043.2	2774.4	1212	1103.2	Joly and Bressac 1994; Snook 1997; Moreteau et al. 2003; Holman et al. 2008		Male thorax length (um) = length of the male thorax
Drosophila persimilis	M95143	13	64	77	70	254	324	586	253	2891.2	2628.8	1156	1030.4	Snook 1997; Moreteau et al. 2003; Holman et al. 2008		*References
Drosophila pseudoobscura	M95150	14	78	92	70	293	362	522	162	2969.6	2676.8	1162.4	1044	Joly and Bressac 1994; Snook 1997; Moreteau et al. 2003; Holman et al. 2008		Joly, D., and C. Bressac. 1994. Sperm length in Drosophilidae (Diptera): estimation by testis and receptacle length. Int J Insect Morphol Embryol 23:85–92.
Drosophila subobscura	AF519345	26	200	227	72	334	408	546	244	2907.6	2619.2	1184.8	1043.2	Joly and Bressac 1994; Moreteau et al. 2003; Holman et al. 2008		Joly, D., and D. Lachaise. 1994. Polymorphism in the sperm heteromophic species of the Drosophila obscura group. J. Insect Physiol. 40:933–938.
Drosophila tolteca	M95152	15	83	98	56	247	303	517	229	2740.8	2246.4	1084	894.4	Moreteau et al. 2003; Holman et al. 2008		Holman, L., R. P. Freckleton, and R. R. Snook. 2008. What use is an infertile sperm? A comparative study of sperm-heteromorphic Drosophila. Evolution 62:374–385.
Drosophila tristis	EF216262			112			235	532	251	3195.2	2851.2	1306.4	1150.4	Joly and Lachaise 1994; Moreteau et al. 2003; Holman et al. 2008		Moreteau, B., P. Gilbert, G. Pétavy, J.-C. Moreteau, R. B. Huey, and J. R. David. 2003. Morphometrical evolution in a Drosophila clade: the Drosophila obscura group. J. Zool. Syst. Evol. Research 41:64–71.
																Sanger, W. G., D. Miller. 1973. Spermatozoan length in species of the Drosophila affinis subgroup. Am Nat 90:485–489.
																Snook, R. R. 1997. Is the production of multiple sperm types adaptive? Evolution 51:797–808.
